# Supplementary material for: Physical Health Problems and Environmental Challenges Influence Balancing Behaviour in Laying Hens
Source: PLoS One. 2016 Apr 14;11(4):e0153477. doi: 10.1371/journal.pone.0153477 (PMC4831827; doi:10.1371/journal.pone.0153477)
Supplement: S1 Dataset — (ZIP) [file pone.0153477.s001.zip]

Archive with 170 entries (169 files):
- swayingperch/
- swayingperch/Feather_#6_S_P_5500.mat
- swayingperch/Feather_#7_S_B_7200_FAIL.mat
- swayingperch/Feather_#7_S_O_5300.mat
- swayingperch/Foot_#5_S_B_5100.mat
- swayingperch/Feather_#8_D_P_8525_FAIL.mat
- swayingperch/Control_#18_S_O_5100.mat
- swayingperch/Control_#18_D_B_6570.mat
- swayingperch/Keel_#11_S_P_4050.mat
- swayingperch/Feather_#10_S_G_5600.mat
- swayingperch/Foot_#4_S_G_6000.mat
- swayingperch/Control_#19_D_G_6680_FAIL.mat
- swayingperch/Feather_#10_D_P_5975.mat
- swayingperch/Feather_#9_S_G_5350.mat
- swayingperch/Feather_#10_S_B_5700.mat
- swayingperch/Keel_#14_S_B_5450.mat
- swayingperch/Foot_#2_D_O_5525.mat
- swayingperch/Keel_#12_S_G_5995.mat
- swayingperch/butterworthFilter.m
- swayingperch/Keel_#11_D_B_4705.mat
- swayingperch/Feather_#9_D_B_8475_FAIL.mat
- swayingperch/Feather_#6_S_G_5500.mat
- swayingperch/filterDemoScript.m
- swayingperch/Foot_#1_D_P_5635.mat
- swayingperch/Keel_#14_S_O_5400.mat
- swayingperch/Feather_#8_D_G_8620_FAIL.mat
- swayingperch/Foot_#3_S_B_5450.mat
- swayingperch/Keel_#13_S_G_6000.mat
- swayingperch/Keel_#12_D_G_5355.mat
- swayingperch/Control_#16_D_O_8225.mat
- swayingperch/Keel_#11_S_G_5850.mat
- swayingperch/Keel_#14_D_O_5010.mat
- swayingperch/Keel_#15_S_O_5600.mat
- swayingperch/Control_#19_S_G_5600.mat
- swayingperch/b2.R
- swayingperch/Feather_#6_S_O_5600.mat
- swayingperch/Keel_#13_S_B_5100.mat
- swayingperch/Foot_#1_D_B_5195.mat
- swayingperch/readAll.R
- swayingperch/Keel_#11_D_G_5605.mat
- swayingperch/Control_#18_S_G_5350.mat
- swayingperch/Foot_#5_S_O_5300.mat
- swayingperch/Foot_#4_D_P_4015.mat
- swayingperch/sfuns.R
- swayingperch/Feather_#9_S_P_5200.mat
- swayingperch/Control_#17_D_G_5330.mat
- swayingperch/Control_#16_S_B_5350.mat
- swayingperch/Control_#18_S_B_5050.mat
- swayingperch/Foot_#4_D_B_6000.mat
- swayingperch/Foot_#5_D_B_5850.mat
- swayingperch/Keel_#11_D_O_5442.mat
- swayingperch/Control_#20_S_G_5500.mat
- swayingperch/Control_#17_S_P_5750.mat
- swayingperch/Foot_#3_S_G_8350_FAIL.mat
- swayingperch/Keel_#15_D_P_8590_FAIL.mat
- swayingperch/Control_#16_S_O_5650.mat
- swayingperch/Foot_#5_D_O_5800.mat
- swayingperch/Control_#19_S_P_5450.mat
- swayingperch/Foot_#1_S_P_5400.mat
- swayingperch/Feather_#7_D_B_8050_FAIL.mat
- swayingperch/Keel_#14_S_P_5600.mat
- swayingperch/Foot_#4_S_O_5050.mat
- swayingperch/Keel_#13_D_G_5835.mat
- swayingperch/Foot_#2_D_B_8615_FAIL.mat
- swayingperch/Feather_#6_S_B_5500.mat
- swayingperch/Foot_#5_S_G_5400.mat
- swayingperch/Feather_#10_S_P_5300.mat
- swayingperch/Feather_#7_S_G_8500_FAIL.mat
- swayingperch/Control_#17_S_O_5950.mat
- swayingperch/Foot_#1_D_O_5670.mat
- swayingperch/Feather_#8_D_O_5520.mat
- swayingperch/Foot_#1_S_B_5500.mat
- swayingperch/Foot_#1_S_O_5000.mat
- swayingperch/Keel_#15_D_G_7840_FAIL.mat
- swayingperch/Control_#16_S_P_5800.mat
- swayingperch/Keel_#11_D_P_8460_FAIL.mat
- swayingperch/Foot_#3_D_G_8150_FAIL.mat
- swayingperch/Feather_#9_D_O_5170.mat
- swayingperch/Control_#20_D_O_8360_FAIL.mat
- swayingperch/testing.R
- swayingperch/Keel_#15_D_B_8555_FAIL.mat
- swayingperch/Keel_#15_D_O_5915.mat
- swayingperch/Foot_#2_S_P_5300.mat
- swayingperch/Feather_#8_D_B_5920.mat
- swayingperch/Control_#20_S_P_5200.mat
- swayingperch/Foot_#2_S_B_5150.mat
- swayingperch/Control_#18_D_O_8060_FAIL.mat
- swayingperch/Keel_#12_D_O_5115.mat
- swayingperch/Keel_#13_S_P_5700.mat
- swayingperch/Foot_#4_D_O_8440_FAIL.mat
- swayingperch/Foot_#3_D_O_8620_FAIL.mat
- swayingperch/Feather_#9_S_B_8000_FAIL.mat
- swayingperch/Feather_#9_D_G_5980.mat
- swayingperch/Control_#17_D_B_5270.mat
- swayingperch/Feather_#6_D_O_5615.mat
- swayingperch/Feather_#9_D_P_5890.mat
- swayingperch/Keel_#13_D_P_5710.mat
- swayingperch/Foot_#3_S_P_5350.mat
- swayingperch/Control_#16_D_P_5975.mat
- swayingperch/Control_#20_D_B_8525_FAIL.mat
- swayingperch/Control_#19_D_B_8560_FAIL.mat
- swayingperch/Keel_#15_S_B_5750.mat
- swayingperch/Keel_#12_S_P_5250.mat
- swayingperch/Keel_#13_D_B_5483.mat
- swayingperch/Feather_#10_D_B_8265_FAIL.mat
- swayingperch/Foot_#3_S_O_5700.mat
- swayingperch/Foot_#3_D_P_8525_FAIL.mat
- swayingperch/Control_#17_D_P_5920.mat
- swayingperch/Foot_#1_S_G_5450.mat
- swayingperch/medianFilter.m
- swayingperch/Keel_#14_D_G_5600.mat
- swayingperch/Foot_#3_D_B_8355_FAIL.mat
- swayingperch/Feather_#7_D_P_8200_FAIL.mat
- swayingperch/Feather_#8_S_O_5450.mat
- swayingperch/Feather_#10_S_O_5500.mat
- swayingperch/b3.R
- swayingperch/Keel_#15_S_G_5450.mat
- swayingperch/Feather_#10_D_G_8270_FAIL.mat
- swayingperch/Control_#19_D_P_5200.mat
- swayingperch/Foot_#4_S_P_6000.mat
- swayingperch/Foot_#5_S_P_5450.mat
- swayingperch/Control_#16_S_G_5750.mat
- swayingperch/Control_#20_S_B_5500.mat
- swayingperch/Control_#20_D_P_6700_FAIL.mat
- swayingperch/Keel_#12_D_B_5655.mat
- swayingperch/Feather_#7_D_G_7350_FAIL.mat
- swayingperch/Control_#18_S_P_5150.mat
- swayingperch/Control_#16_D_B_8640_FAIL.mat
- swayingperch/Control_#17_S_B_5550.mat
- swayingperch/Foot_#4_D_G_4860.mat
- swayingperch/Feather_#7_S_P_5000.mat
- swayingperch/Foot_#2_D_G_8410_FAIL.mat
- swayingperch/Keel_#12_S_B_5350.mat
- swayingperch/Feather_#7_D_O_5620.mat
- swayingperch/Feather_#6_D_B_5915.mat
- swayingperch/Keel_#13_S_O_5650.mat
- swayingperch/Keel_#15_S_P_5600.mat
- swayingperch/Control_#19_S_O_5500.mat
- swayingperch/Feather_#8_S_G_5100.mat
- swayingperch/Control_#20_D_G_5660.mat
- swayingperch/Control_#18_D_P_8080.mat
- swayingperch/Control_#16_D_G_5185.mat
- swayingperch/Keel_#11_S_B_5550.mat
- swayingperch/Control_#20_S_O_5450.mat
- swayingperch/Control_#17_S_G_5650.mat
- swayingperch/Control_#17_D_O_5620.mat
- swayingperch/b1.R
- swayingperch/Foot_#2_S_O_5450.mat
- swayingperch/Control_#19_D_O_5780.mat
- swayingperch/Keel_#12_S_O_5750.mat
- swayingperch/Feather_#10_D_O_5535.mat
- swayingperch/Feather_#6_D_G_5620.mat
- swayingperch/Keel_#12_D_P_5525.mat
- swayingperch/Control_#19_S_B_5900.mat
- swayingperch/Feather_#8_S_B_5600.mat
- swayingperch/Foot_#4_S_B_5800.mat
- swayingperch/Feather_#8_S_P_5000.mat
- swayingperch/Keel_#11_S_O_5350.mat
- swayingperch/Foot_#2_S_G_7700_FAIL.mat
- swayingperch/Foot_#5_D_G_7900_FAIL.mat
- swayingperch/Keel_#14_S_G_5800.mat
- swayingperch/Keel_#14_D_P_8140_FAIL.mat
- swayingperch/Control_#18_D_G_5350.mat
- swayingperch/Foot_#1_D_G_5690.mat
- swayingperch/Foot_#2_D_P_5665.mat
- swayingperch/Keel_#14_D_B_5915.mat
- swayingperch/Keel_#13_D_O_8857_FAIL.mat
- swayingperch/Feather_#9_S_O_3850.mat
- swayingperch/Foot_#5_D_P_8375_FAIL.mat
- swayingperch/Feather_#6_D_P_5510.mat
